# Supplementary material for: Assessment of Ecosystem Services Provided by Macrophytes in Southern Baltic and Southern Mediterranean Coastal Lagoons
Source: Environ Manage. 2024 Mar 7;74(2):206–29. doi: 10.1007/s00267-024-01955-9 (PMC11227447; doi:10.1007/s00267-024-01955-9)
Supplement: Supplementary file 2 — Online Resource 2 [file 267_2024_1955_MOESM2_ESM.xlsx]

## Sheet: Expert Ranking Indicators
	ES Class	Experts (3=most suitable)											Code	Indicator	Unit	Authors (mainly extracted from von Thenen et al. 2020)
		1	2	3	4	5	6	7	8	9	10	Sum
P1	Marine plants used for human nutrition		2		1					1	1	5	bio1	Area or coverage of potential stock/habitat	km2; %	Hattam et al. 2015 (ES), Liquete (ES)
P1	Marine plants used for human nutrition		3		1						2	6	bio2	Abundance/ biomass of (potential) stock/habitat	tonnes year-1 km-2	Hattam et al. 2015 (ES), MAES (capacity)
P1	Marine plants used for human nutrition				2					3		5	bio3	Abundance/ number of species with potential/actual nutritional value	no. km-2	Inácio et al. 2018 (ES), MAES (capacity)
P1	Marine plants used for human nutrition	2	1	3	3	3	3	2	3	2	3	25	bio4	Amount of harvested biomass	tonnes year-1 km-2	Inácio et al. 2018 (ES), MAES (ES), Lillebø et al. 2017 (ES), Johns et al. 2014 (ES), Liquete (capacity)
P1	Marine plants used for human nutrition	3		1		2		1	2			9	eco1	Total sales or market value of harvested biomass	EUR year-1	Ghermandi et al. 2019 (ES), MAES (benefit), Liquete (benefit)
P1	Marine plants used for human nutrition							3				3	bio5	Quality of biomass	% of affected by disease; mortality rate	Hattam et al. 2015 (ES)
P1	Marine plants used for human nutrition											0	soc1	Number of patents and published articles	no. year-1	Lillebø et al. 2017 (benefit), MAES (ES)
P1	Marine plants used for human nutrition	1		2		1	1		1			6	eco2	Generated income or employment (farmers, processors and/or vendors)	no. km-2; EUR year-1	Liquete (benefit), MAES (benefit)
P1	Marine plants used for human nutrition						2					2		Nutritional value of target species (e.g. vitamins or antioxidative capacity) (SK)		Own expert assessment
P2	Marine plants used as material (direct use, processing)		2		1						1	4	bio1	Area or coverage of potential stock/habitat	km2; %	Hattam et al. 2015 (ES), Liquete (ES)
P2	Marine plants used as material (direct use, processing)		3	3	1					2	2	11	bio2	Abundance/ biomass of (potential) stock/habitat/raw material	tonnes year-1 km-2	Hattam et al. 2015 (ES), MAES (capacity)
P2	Marine plants used as material (direct use, processing)	2			2			3		3		10	bio3	Abundance/ number of species with potential/actual use for processing	no. km-2	Inácio et al. 2018 (ES), MAES (capacity)
P2	Marine plants used as material (direct use, processing)	3	1	2	3	3	3		3		3	21	bio4	Amount of harvested biomass	tonnes year-1 km-2	Inácio et al. 2018 (ES), MAES (ES), Lillebø et al. 2017 (ES), Johns et al. 2014 (ES), Liquete (capacity)
P2	Marine plants used as material (direct use, processing)					2	2	1				5	eco1	Total sales or market value of processed biomass	EUR year-1	Ghermandi et al. 2019 (ES), MAES (benefit), Liquete (benefit)
P2	Marine plants used as material (direct use, processing)							2	2	1		5	bio5	Quality of biomass	% of affected by disease, mortality rate	Hattam et al. 2015 (ES)
P2	Marine plants used as material (direct use, processing)	1		1		1	1		1			5	eco2	Generated income or employment (farmers, processors and/or vendors)	no. km-2; EUR year-1	Liquete (benefit), MAES (benefit)
P2	Marine plants used as material (direct use, processing)											0	soc1	Number of patents and published articles	no. year-1	Lillebø et al. 2017 (benefit), MAES (ES)
P2	Marine plants used as material (direct use, processing)											0		Other: please indicate!
P3	Marine plants used for energy	2	2	2	1							7	bio1	Area or coverage of potential stock/habitat	km2; %	Hattam et al. 2015 (ES), Liquete (ES)
P3	Marine plants used for energy		3		1						1	5	bio2	Abundance/ biomass of (potential) stock/habitat	tonnes year-1 km-2	Hattam et al. 2015 (ES), MAES (capacity)
P3	Marine plants used for energy				2			2		3		7	bio3	Abundance/ number of species with potential/actual energetic value	no. km-2	Inácio et al. 2018 (ES), MAES (capacity)
P3	Marine plants used for energy	1	1	1	3		1		3		2	12	bio4	Amount of harvested biomass	tonnes year-1 km-2	Inácio et al. 2018 (ES), MAES (ES), Lillebø et al. 2017 (ES), Johns et al. 2014 (ES), Liquete (capacity)
P3	Marine plants used for energy					3	2					5	eco1	Total sales or market value of produced energy	EUR year-1	Ghermandi et al. 2019 (ES), MAES (benefit), Liquete (benefit)
P3	Marine plants used for energy								2	2		4	bio5	Quality of biomass	% of affected by disease, mortality rate	Hattam et al. 2015 (ES)
P3	Marine plants used for energy					2		1	1			4	eco2	Generated income or employment (farmers, processors and/or vendors)	no. km-2; EUR year-1	Liquete (benefit), MAES (benefit)
P3	Marine plants used for energy	3		3		1	3	3		1	3	17	bio4	Amount of energy produced by harvested biomass	kwh year-1 km-2; tonnes year-1 km-2	Inácio et al. 2018 (ES), MAES (ES), Lillebø et al. 2017 (ES), Johns et al. 2014 (ES), Liquete (capacity)
P3	Marine plants used for energy											0	soc1	Number of patents and published articles	no. year-1	Lillebø et al. 2017 (benefit), MAES (ES)
P3	Marine plants used for energy											0		Other: please indicate!
P4	Marine animals used for nutrition, material or energy		2									2	bio1	Area or coverage of potential stock/habitat	km2; %	Hattam et al. 2015 (ES), Liquete (ES)
P4	Marine animals used for nutrition, material or energy	1	3	3	2						3	12	bio2	Abundance/ biomass of (potential) stock/habitat	tonnes year-1 km-2	Hattam et al. 2015 (ES), MAES (capacity)
P4	Marine animals used for nutrition, material or energy				1		1			3		5	bio3	Abundance/ number of species with potential/actual further use	no. km-2	Inácio et al. 2018 (ES), MAES (capacity)
P4	Marine animals used for nutrition, material or energy	2	1		3	3	3	1	3		2	18	bio4	Amount of harvested biomass/catch/landing	tonnes year-1 km-2, catch per unit effort (CPUE)	Inácio et al. 2018 (ES), MAES (ES), Lillebø et al. 2017 (ES), Johns et al. 2014 (ES), Liquete (capacity)
P4	Marine animals used for nutrition, material or energy	3				2		3	1		1	10	eco1	Total sales or market value of products	EUR year-1	Ghermandi et al. 2019 (ES), MAES (benefit), Liquete (benefit)
P4	Marine animals used for nutrition, material or energy							2	2	2		6	bio5	Quality of biomass	% of affected by disease, mortality rate	Hattam et al. 2015 (ES)
P4	Marine animals used for nutrition, material or energy			2		1	2					5	eco2	Generated income or employment (fishermen, processors and/or vendors)	no. km-2; EUR year-1	Liquete (benefit), MAES (benefit)
P4	Marine animals used for nutrition, material or energy											0	soc1	Number of patents and published articles	no. year-1	Lillebø et al. 2017 (benefit), MAES (ES)
P4	Marine animals used for nutrition, material or energy			1						1		2	bio4	Amount of energy produced by harvested biomass/catch/landing	kwh year-1 km-2; tonnes year-1 km-2	Inácio et al. 2018 (ES), MAES (ES), Lillebø et al. 2017 (ES), Johns et al. 2014 (ES), Liquete (capacity)
P4	Marine animals used for nutrition, material or energy											0		Other: please indicate!
P5	Genetic material of marine plants	1	3	2	3			3		3	3	18	bio3	Abundance/ number of species with potential/actual useful genetic material	no. km-2	Inácio et al. 2018 (ES), MAES (capacity)
P5	Genetic material of marine plants	3					2		1			6	soc1	Number of patents and published articles	no. year-1	Lillebø et al. 2017 (benefit), MAES (ES)
P5	Genetic material of marine plants	2	2	3		3	3	1	3	1	2	20	eco11	Number of species/genes utilizied	no. year-1 km-2	Böhnke-Henrichs et al. 2013 (ES)
P5	Genetic material of marine plants					2						2	eco1	Total sales or market value of products	EUR year-1	Ghermandi et al. 2019 (ES), MAES (benefit), Liquete (benefit)
P5	Genetic material of marine plants		1	1			1	2	2	2	1	10	bio5	Quality of species with potential/actual useful genetic material	endemism, uniqueness	Hattam et al. 2015 (ES)
P5	Genetic material of marine plants					1						1	eco2	Generated income or employment (e.g. pharmacy, research)	no. km-2; EUR year-1	Liquete (benefit), MAES (benefit)
P5	Genetic material of marine plants											0		Other: please indicate!
P6	Genetic material of marine animals	1	3	2	3		3	3	3	3	3	24	bio3	Abundance/ number of species with potential/actual useful genetic material	no. km-2	Inácio et al. 2018 (ES), MAES (capacity)
P6	Genetic material of marine animals	3					2		2			7	soc1	Number of patents and published articles	no. year-1	Lillebø et al. 2017 (benefit), MAES (ES)
P5	Genetic material of marine animals	2	2	3		3	1	1	1	1	2	16	eco11	Number of species/genes utilizied	no. year-1 km-2	Böhnke-Henrichs et al. 2013 (ES)
P6	Genetic material of marine animals					2						2	eco1	Total sales or market value of products (i.e. pharmaceuticals)	EUR year-1	Ghermandi et al. 2019 (ES), MAES (benefit), Liquete (benefit)
P6	Genetic material of marine animals		1	1				2		2	1	7	bio5	Quality of species with potential/actual useful genetic material	endemism, uniqueness	Hattam et al. 2015 (ES)
P6	Genetic material of marine animals					1						1	eco2	Generated income or employment (e.g. pharmacy, research)	no. km-2; EUR year-1	Liquete (benefit), MAES (benefit)
P6	Genetic material of marine animals											0		Other: please indicate!
RM1	Mediation of wastes and pollutants	3	3	nv	3	2		3	3		3	20	che1	Nitrogen removal/ storage	kg km-2 year-1; %	Liquete (ES), Böhnke-Henrichs et al. 2013 (ES), Inácio et al. 2018 (ES), MAES (ES)
RM1	Mediation of wastes and pollutants	2	2	nv		3	3		2		2	14	che1	Phosphorus removal/ storage	kg km-2 year-1	Liquete (benefit), Böhnke-Henrichs et al. 2013 (ES), Inácio et al. 2018 (ES), MAES (ES)
RM1	Mediation of wastes and pollutants			nv		1				2		3	che3	Heavy metals concentration	kg km-2 year-1	Liquete (ES), MAES (ES)
RM1	Mediation of wastes and pollutants			nv								0	che12	Particulate organic matter (POM) and photosynthetically active radiation (PAR)	mg AFDM l-1, umol m-2 s-1	Liquete (ES)
RM1	Mediation of wastes and pollutants			nv								0	che15	Ammonium and nitrate concentration	mg ion g resin-1	Hattam et al. 2015 (ES), Liquete (capacity), Lillebø et al. 2017 (benefit)
RM1	Mediation of wastes and pollutants			nv								0	che14	Toxicity levels within species		Hattam et al. 2015 (ES)
RM1	Mediation of wastes and pollutants			nv			1					1	che16	Denitrification	tonnes year-1 or kg year-1 km-2	Inácio et al. 2018 (ES), Liquete (ES)
RM1	Mediation of wastes and pollutants			nv						1		1	che4	Oxygen concentration	mg l-1	Liquete (ES), Inácio et al. 2018 (ES), Lillebø et al. 2017 (benefit)
RM1	Mediation of wastes and pollutants			nv								0	che4	Chemical oxygen demand (COD) and biological oxygen demand (BOD)	g m-3 day-1, mg O2 l-1 day-1	Böhnke-Henrichs et al. 2013 (ES), Broszeit et al. 2017 (ES)
RM1	Mediation of wastes and pollutants			nv						3		3	che13	Harmful algal bloom outbreaks	no. km-2 (remote sensing, modelling, sampling)	Hattam et al. 2015 (ES)
RM1	Mediation of wastes and pollutants			nv			2		1			3	bio7	Presence and distribution of pathogens	H’, ind. m-2	Hattam et al. 2015 (ES), Lillebø et al. 2017 (benefit)
RM1	Mediation of wastes and pollutants		1	nv				1				2	eco12	Avoided costs for pollution or waste treatment	EUR year-1	Johns et al. 2014 (ES), MAES (benefit)
RM1	Mediation of wastes and pollutants	1		nv				2			1	4	eco13	Coastal recreation associated with reduced nutrient concentration	EUR year-1	Liquete (benefit)
RM1	Mediation of wastes and pollutants			nv								0	eco1	Total sales or market value of nitrogen, phosphorus or heavy metals	EUR year-1	Ghermandi et al. 2019 (ES), MAES (benefit), Liquete (benefit)
RM1	Mediation of wastes and pollutants			nv								0		Other: please indicate!
RM2	Mediation of nuisances of anthropogenic origin	2	3	nv	2	1	3	2	2	3	2	20	geo1	Elevation/ height of vegetation	cm above mean seawater level	Hattam et al. 2015 (ES), MAES (capacity)
RM2	Mediation of nuisances of anthropogenic origin	1	1	nv	3	2	1	3	1	1	3	16	geo2	Abundance/ biomass of coastal vegetation (density)	tonnes year-1 km-2; shoots ha-1	Hattam et al. 2015 (ES), MAES (capacity), Liquete (capacity)
RM2	Mediation of nuisances of anthropogenic origin	3	2	nv		3	2	1	3	2	1	17	geo3	Length of coastal vegetation	km; %	Böhnke-Henrichs et al. 2013 (ES)
RM2	Mediation of nuisances of anthropogenic origin			nv								0		Other: please indicate!
RM3	Mass stabilization and control of erosion rate	3	3	nv	3		3	3		3	1	19	geo5	Area or coverage by emerged, submerged or intertidal vegetation	km2; %	Hattam et al. 2015 (ES), Inácio et al. 2018 (ES), MAES (capacity)
RM3	Mass stabilization and control of erosion rate			nv			1			2	2	5	bio2	Abundance/ biomass of (potential) stock/habitat	tonnes year-1 km-2	Hattam et al. 2015 (ES), MAES (capacity)
RM3	Mass stabilization and control of erosion rate	2		nv						1		3	geo7	Volume or biomass of vegetation	m3 or km3; no. m-2	Hattam et al. 2015 (ES)
RM3	Mass stabilization and control of erosion rate	1		nv								1	geo1	Elevation/ height of vegetation	cm above mean seawater level	Hattam et al. 2015 (ES), MAES (capacity)
RM3	Mass stabilization and control of erosion rate			nv				1				1	geo10	Length of natural coast line	km	Böhnke-Henrichs et al. 2013 (ES)
RM3	Mass stabilization and control of erosion rate		1	nv		3			3			7	geo8	Shoreline erosion rate	mm year-1 km-2	Liquete (capacity), Inácio et al. 2018 (ES), Böhnke-Henrichs et al. 2013 (ES)
RM3	Mass stabilization and control of erosion rate			nv				2	2		3	7	geo9	Shoreline accumulation rate	mm year-1 km-2	Liquete (capacity), Inácio et al. 2018 (ES)
RM3	Mass stabilization and control of erosion rate			nv		2						2	geo4	Maximum wave height	m	MAES (ES)
RM3	Mass stabilization and control of erosion rate		2	nv		1			1			4	eco3	Replacement cost for coastal protection	EUR ha-1 year-1	MAES (benefit), Liquete (benefit), Ghermandi et al. 2019 (ES)
RM3	Mass stabilization and control of erosion rate			nv			2					2		Stem density and seasonality of plants (e.g. perennial, annual, litter production,…) (SK)		Own expert assessment
RM4	Hydrological cycle and water flow regulation	3	3	nv			3	3		3		15	geo10	Wave attenuation potential	m; %	Liquete (ES), Hattam et al. 2015 (ES)
RM4	Hydrological cycle and water flow regulation			nv			2				1	3	geo5	Area or coverage by emerged, submerged or intertidal vegetation	km2; %	Hattam et al. 2015 (ES), Inácio et al. 2018 (ES), MAES (capacity), Liquete (capacity)
RM4	Hydrological cycle and water flow regulation			nv							2	2	bio2	Abundance/ biomass of (potential) stock/habitat	tonnes year-1 km-2	Hattam et al. 2015 (ES), MAES (capacity)
RM4	Hydrological cycle and water flow regulation		1	nv						1		2	geo7	Volume or biomass of vegetation	m3 or km3; no. m-2	Hattam et al. 2015 (ES)
RM4	Hydrological cycle and water flow regulation			nv						2		2	geo1	Elevation/ height of vegetation	cm above mean seawater level	Hattam et al. 2015 (ES), MAES (capacity)
RM4	Hydrological cycle and water flow regulation	2		nv		1		1	3			7	geo8	Shoreline erosion rate	mm year-1 km-2	Liquete (capacity), Inácio et al. 2018 (ES), Böhnke-Henrichs et al. 2013 (ES)
RM4	Hydrological cycle and water flow regulation			nv					2		3	5	geo9	Shoreline accumulation rate	mm year-1 km-2	Liquete (capacity), Inácio et al. 2018 (ES)
RM4	Hydrological cycle and water flow regulation	1	2	nv		3			1			7	eco3	Replacement cost for coastal protection	EUR ha-1 year-1	MAES (benefit), Liquete (benefit), Ghermandi et al. 2019 (ES)
RM4	Hydrological cycle and water flow regulation			nv	3	2	1					6	che7	Water storage capacity	m3 area-1	Hattam et al. 2015 (ES)
RM4	Hydrological cycle and water flow regulation			nv								0	geo4	Maximum wave height	m	MAES (ES)
RM4	Hydrological cycle and water flow regulation			nv				2				2	eco6	Costs of storm damage (flood insurance claims)	EUR year-1	Johns et al. 2014 (ES)
RM4	Hydrological cycle and water flow regulation			nv								0		Other: please indicate!
RM5	Wind protection	3	3	nv	3	3	3	3	3	3	3	27	geo1	Elevation/ height of vegetation	cm above mean seawater level	Hattam et al. 2015 (ES), MAES (capacity)
RM5	Wind protection	2	1	nv		2	1	2	2	2	2	14	geo2	Abundance/ biomass of coastal vegetation (density)	tonnes year-1 km-2; shoots ha-1	Hattam et al. 2015 (ES), MAES (capacity), Liquete (capacity)
RM5	Wind protection	1	2	nv				1	1	1	1	7	geo3	Length of coastal vegetation	km; %	Böhnke-Henrichs et al. 2013 (ES)
RM5	Wind protection			nv		1	2					3		configuration of coastal vegetation including length and width (MB), Stem density (SK)		Own expert assessment
RM6	Lifecycle maintenance and pollination			nv						2	1	3	geo5	Area or coverage by emerged, submerged or intertidal vegetation	km2; %	Hattam et al. 2015 (ES), Inácio et al. 2018 (ES), MAES (capacity), Liquete (capacity)
RM6	Lifecycle maintenance and pollination		1	nv								1	bio11	Seed dispersal rates by fish and birds		MAES (capacity)
RM6	Lifecycle maintenance and pollination	3	2	nv		3	2	2	3	3	2	20	bio10	Extent of nursery and feeding areas	km2	Liquete (capacity), Inácio et al. 2018 (ES), Hattam et al. 2015 (ES)
RM6	Lifecycle maintenance and pollination	2	3	nv		2	3	3	2		3	18	bio6	Species abundance, richness and distribution	indiv m-2, spp m-2, km km-2	Liquete (capacity),Hattam et al. 2015 (ES), Inácio et al. 2018 (ES), Böhnke-Henrichs et al. 2013 (ES)
RM6	Lifecycle maintenance and pollination			nv								0	bio12	Seabird colonies	no. km-2	Liquete (capacity)
RM6	Lifecycle maintenance and pollination			nv				1				1	soc2	Total number or coverage of protected areas	no. km-2; %	Liquete (capacity), Inácio et al. 2018 (ES), Lillebø et al. 2017 (ES)
RM6	Lifecycle maintenance and pollination	1		nv		1	1		1	1		5	bio13	Juvenile fish density	abundance km-1	Liquete (ES)
RM6	Lifecycle maintenance and pollination			nv	2							2	che8	Water transparency/ Secchi Depth	m	Inácio et al. 2018 (ES)
RM6	Lifecycle maintenance and pollination			nv	3							3	che4	Oxygen concentration	mg l-1	Liquete (ES), Inácio et al. 2018 (ES), Lillebø et al. 2017 (benefit)
RM6	Lifecycle maintenance and pollination			nv								0		Other: please indicate!
RM7	Biodiversity and habitat		1	nv			1	3	1	3		9	bio8	Habitat health status (Habitat fragmentation index)		Lillebø et al. 2017 (ES)
RM7	Biodiversity and habitat			nv								0	bio7	Presence and distribution of alien species	no. km-2	Broszeit et al. 2017 (ES), Inácio et al. 2018 (ES)
RM7	Biodiversity and habitat	3		nv	1	2	2	2	3		2	15	bio10	Extent of nursery and feeding areas	km2	Liquete (capacity), Inácio et al. 2018 (ES), Hattam et al. 2015 (ES)
RM7	Biodiversity and habitat	2	2	nv	3	1				1		9	soc2	Total number or coverage of protected areas	no. km-2; %	Liquete (capacity), Inácio et al. 2018 (ES), Lillebø et al. 2017 (ES)
RM7	Biodiversity and habitat	1	3	nv	2	3	3	1	2	2	3	20	bio6	Species abundance, richness and distribution	indiv m-2, spp m-2, km km-2	Liquete (capacity),Hattam et al. 2015 (ES), Inácio et al. 2018 (ES), Böhnke-Henrichs et al. 2013 (ES)
RM7	Biodiversity and habitat			nv								0		Other: please indicate!
RM8	Pest and disease control			nv					1	1		2	bio6	Species abundance, richness and distribution	indiv m-2, spp m-2, km km-2	Liquete (capacity),Hattam et al. 2015 (ES), Inácio et al. 2018 (ES), Böhnke-Henrichs et al. 2013 (ES)
RM8	Pest and disease control	3	1	nv		3		1	2		1	11	bio7	Presence and distribution of alien species	no. km-2	Broszeit et al. 2017 (ES), Inácio et al. 2018 (ES)
RM8	Pest and disease control	2	3	nv		2		3		2	3	15	bio7	Presence and distribution of pests/ diseases	no. km-2	Hattam et al. 2015 (ES)
RM8	Pest and disease control	1	2	nv		1		2	3	3	2	14	bio7	Presence and distribution of pathogens	H’, ind. m-2	Hattam et al. 2015 (ES), Lillebø et al. 2017 (benefit)
RM8	Pest and disease control			nv	3							3		Algae bloooms, water exchange time (GS)		Own expert assessment
RM9	Nutrient regulation (soil quality)			nv						1		1	che5	Acidity level	pH value	Liquete (capacity)
RM9	Nutrient regulation (soil quality)	1		nv	3	1	1	1	1		3	11	che6	Carbon stock	ton C, g m-2	Liquete (capacity), Broszeit et al. 2017 (ES), Inácio et al. 2018 (ES)
RM9	Nutrient regulation (soil quality)	3	3	nv		3	2	3	3	2	2	21	che1	Nitrogen removal/ storage	kg km-2 year-1; %	Liquete (ES), Böhnke-Henrichs et al. 2013 (ES), Inácio et al. 2018 (ES)
RM9	Nutrient regulation (soil quality)	2	2	nv	2	2	3	2	2	3	1	19	che1	Phosphorus removal/ storage	kg km-2 year-1	Liquete (benefit), Böhnke-Henrichs et al. 2013 (ES), Inácio et al. 2018 (ES), MAES (ES)
RM9	Nutrient regulation (soil quality)		1	nv								1	che9	Potassium concentration	kg ha-1	Liquete (capacity)
RM9	Nutrient regulation (soil quality)			nv								0		Other: please indicate!
RM10	Regulation of water conditions		3	nv				3	3			9	che1	Nitrogen removal/ storage	kg km-2 year-1; %	Liquete (ES), Böhnke-Henrichs et al. 2013 (ES), Inácio et al. 2018 (ES), MAES (ES)
RM10	Regulation of water conditions		1	nv								1	che6	Carbon stock	ton C, g m-2	Liquete (capacity), Broszeit et al. 2017 (ES), Inácio et al. 2018 (ES)
RM10	Regulation of water conditions		2	nv		1						3	che6	Carbon sequestration	ton C year−1, g m-2 year-1	Liquete (capacity), Broszeit et al. 2017 (ES), Inácio et al. 2018 (ES), Böhnke-Henrichs et al. 2013 (ES), Hattam et al. 2015 (ES), MAES (capacity)
RM10	Regulation of water conditions			nv								0	che10	Silica fluxes	mol h-1	Liquete (capacity)
RM10	Regulation of water conditions			nv			2	2		2	2	8	che1	Nutrient concentration	mg l-1	Liquete (ES), Böhnke-Henrichs et al. 2013 (ES), Inácio et al. 2018 (ES), MAES (ES)
RM10	Regulation of water conditions	1		nv		2					1	4	che2	Salinity	PSU	Inácio et al. 2018 (ES)
RM10	Regulation of water conditions	2		nv	3	3	3		2	1		14	che4	Oxygen concentration	mg l-1	Liquete (ES), Inácio et al. 2018 (ES), Lillebø et al. 2017 (benefit)
RM10	Regulation of water conditions	3		nv	2		1	1	1	3	3	14	che11	Primary production	gC m-2 year-1	Liquete (capacity), MAES (ES)
RM10	Regulation of water conditions			nv								0		Other: please indicate!
RM11	Atmospheric composition and conditions	2	3	nv	3	2	2	2	1	1	3	19	che11	Primary production	gC m-2 year-1	Liquete (capacity), MAES (ES)
RM11	Atmospheric composition and conditions	3	1	nv	2			3	2			11	che6	Carbon stock	ton C, g m-2	Liquete (capacity), Broszeit et al. 2017 (ES), Inácio et al. 2018 (ES)
RM11	Atmospheric composition and conditions		2	nv		3	3		3	3		14	che6	Carbon sequestration	ton C year−1, g m-2 year-1	Liquete (capacity), Broszeit et al. 2017 (ES), Inácio et al. 2018 (ES), Böhnke-Henrichs et al. 2013 (ES), Hattam et al. 2015 (ES), MAES (capacity)
RM11	Atmospheric composition and conditions	1		nv		1	1	1		2		6	che12	Net photosynthetic rate	kgC ha-1 year-1	Liquete (ES)
RM11	Atmospheric composition and conditions			nv								0		Primary production	O2 mg Chl m-2	Own expert assessment	Kommentar: die haben ja alle die gleiche Einheit?, nur verschiedene Namen für das Gleiche; würde sonst O2 mg Chl m-2 für Primärproduktion vorschlagen (JW)
C1	Recreation and tourism (active)	2		nv	2	1	2					7	eco8	Total income generated by tourism	EUR year-1	Liquete (benefit), Ghermandi et al. 2019 (ES), Lillebø et al. 2017 (benefit)
C1	Recreation and tourism (active)	3		nv	3		1		1		3	11	eco7	Total number of tourists	no. year-1	Böhnke-Henrichs et al. 2013 (ES), Liquete (benefit), Inácio et al. 2018 (ES)
C1	Recreation and tourism (active)			nv								0	eco7	Overnight stays of tourists	no. year-1	Böhnke-Henrichs et al. 2013 (ES), Liquete (benefit)
C1	Recreation and tourism (active)			nv				3				3	eco8	Total income from tourist taxes/fee	EUR year-1	Liquete (benefit)
C1	Recreation and tourism (active)			nv								0	eco2	Generated income or employment (hotels, restaurants, shops, angling, sports)	no. km-2; EUR year-1	Liquete (benefit), MAES (benefit)
C1	Recreation and tourism (active)	1		nv					3	3	2	9	geo11	Available beach or recreational area	ha, km2	Böhnke-Henrichs et al. 2013 (ES)
C1	Recreation and tourism (active)			nv								0	eco9	Number of hotels/restaurants/shops	no. km-2	Böhnke-Henrichs et al. 2013 (ES)
C1	Recreation and tourism (active)		3	nv		2	3				1	9	eco9	Number of suppliers of recreational actitivies (boating, surfing, diving..)	no. km-2	Liquete (benefit), Johns et al. 2014 (ES), MAES (ES), Inácio et al. 2018 (ES)
C1	Recreation and tourism (active)		2	nv								2	eco9	Number of tourist boats	no. km-2	Liquete (benefit), Johns et al. 2014 (ES), MAES (ES), Inácio et al. 2018 (ES)
C1	Recreation and tourism (active)			nv						2		2	soc2	Total number or coverage of protected areas	no. km-2; %	Liquete (capacity), Inácio et al. 2018 (ES), Lillebø et al. 2017 (ES)
C1	Recreation and tourism (active)		2	nv				1	2	1		6	soc6	Dis-services (marine litter, algae mats, smell of decomposition of algae..)	%, m3, no. m-2	Liquete (capacity)
C1	Recreation and tourism (active)			nv		3		2				5	eco	Willingness-to-pay to spend a day at the beach	EUR day-1	Liquete (benefit), Lillebø et al. 2017 (benefit)
C1	Recreation and tourism (active)			nv								0	eco5	Contingent valuation/ travel cost estimation	EUR day-1, km ride-1	Liquete (benefit), Lillebø et al. 2017 (benefit)
C1	Recreation and tourism (active)			nv								0		Other: please indicate!
C2	Recreation and tourism (observational)		1	nv	3							4	soc2	Total number or coverage of protected areas	no. km-2; %	Liquete (capacity), Inácio et al. 2018 (ES), Lillebø et al. 2017 (ES)
C2	Recreation and tourism (observational)	2	3	nv		1	2		3		2	13	soc3	Number of viewpoints/ birdwatching points	no. km-1
C2	Recreation and tourism (observational)			nv	2				2	3	3	10	bio6	Species abundance, richness and distribution	indiv m-2, spp m-2, km km-2	Liquete (capacity),Hattam et al. 2015 (ES), Inácio et al. 2018 (ES), Böhnke-Henrichs et al. 2013 (ES)
C2	Recreation and tourism (observational)	3		nv		2	1	2				8	eco8	Total income or market value of ecotourism	EUR year-1	Liquete (benefit), MAES (ES)
C2	Recreation and tourism (observational)			nv				3	1	1		5	geo11	Available beach or recreational area	ha, km2	Böhnke-Henrichs et al. 2013 (ES)
C2	Recreation and tourism (observational)			nv			3					3	eco9	Number of suppliers for hikining and nature observation	no. km-2	Liquete (benefit), MAES (ES)
C2	Recreation and tourism (observational)	1	2	nv	1			1		2	1	8	bio9	Presence of endangered, protected, iconic and/or rare species or habitats	no. km-2	Hattam et al. 2015 (ES), Werner et al. 2014 (ES), Lillebø et al. 2017 (ES)
C2	Recreation and tourism (observational)			nv								0	soc6	Dis-services (marine litter, algae mats, smell of decomposition of algae..)	%, m3, no. m-2	Liquete (capacity)
C2	Recreation and tourism (observational)			nv		3						3	eco	Willingness-to-pay to spend a day at the beach	EUR day-1	Liquete (benefit), Lillebø et al. 2017 (benefit)
C2	Recreation and tourism (observational)			nv								0	eco5	Contingent valuation/ travel cost estimation	EUR day-1, km ride-1	Liquete (benefit), Lillebø et al. 2017 (benefit)
C2	Recreation and tourism (observational)			nv								0		Other: please indicate!
C3	Research and traditional knowledge	1	2	nv	3	1	2		3	3		15	soc1	Number of patents and published articles	no. year-1	Lillebø et al. 2017 (benefit), MAES (ES), Inácio et al. 2018 (ES)
C3	Research and traditional knowledge	2	1	nv		2	3	1	1		2	12	eco8	Total income or value of research funds	EUR year-1	Liquete (benefit), Johns et al. 2014 (ES), MAES (benefit)
C3	Research and traditional knowledge	3		nv		3		3	2	2	3	16	bio9	Presence of endangered, protected, iconic and/or rare species or habitats	no. km-2	Hattam et al. 2015 (ES), Werner et al. 2014 (ES), Lillebø et al. 2017 (ES)
C3	Research and traditional knowledge		3	nv	2		1	2		1	1	10	eco10	Number of local research institutes	no. km-2
C3	Research and traditional knowledge			nv								0		Other: please indicate!
C4	Education and training	1		nv				2	3	2	2	10	bio9	Presence of endangered, protected, iconic and/or rare species or habitats	no. km-2	Hattam et al. 2015 (ES), Werner et al. 2014 (ES), Lillebø et al. 2017 (ES)
C4	Education and training	2		nv		3						5	eco8	Total income or value added by educational actitives	EUR	Liquete (benefit), Johns et al. 2014 (ES), MAES (benefit)
C4	Education and training			nv								0	eco10	Number of local NGOs	no. km-2
C4	Education and training	3	3	nv		2	3	3	2	3	3	22	eco10	Number of educational activities (in-situ teaching or field trips)	no. km-2	Inácio et al. 2018 (ES)
C4	Education and training		1	nv		1	2		1	1	1	7	eco	Revenues or number of documentaries, books and other educational publications	EUR year-1, no. km-2	MAES (benefit), Inácio et al. 2018 (ES)
C4	Education and training		2	nv			1	1				4	eco10	Number of college or university courses	no. km-2, credits	Johns et al. 2014 (ES)
C4	Education and training			nv	3							3		Educational capacity (Plätze in Jugendherbergen, Zeltlager, Infostände,…) (GS)		Own expert assessment
C5	Culture and heritage	2		nv				2	3	2	2	11	bio9	Presence of endangered, protected, iconic and/or rare species or habitats	no. km-2	Hattam et al. 2015 (ES), Werner et al. 2014 (ES), Lillebø et al. 2017 (ES)
C5	Culture and heritage	3	2	nv		3	3	3	2	3	3	22	soc4	Social perception of identity/heritage		Liquete (benefit)
C5	Culture and heritage			nv			1					1	soc3	Number of movies and broadcasts in the area	no. year-1	Inácio et al. 2018 (ES)
C5	Culture and heritage	1	1	nv	3	2		1	1		1	10	soc3	Number of cultural events related to the area	no. year-1	Böhnke-Henrichs et al. 2013 (ES), Inácio et al. 2018 (ES)
C5	Culture and heritage			nv	2					1		3	soc5	Number of visitors of events related to the area	no. year-1	Böhnke-Henrichs et al. 2013 (ES), Liquete (benefit), Inácio et al. 2018 (ES)
C5	Culture and heritage		3	nv		1	2					6	soc2	Number of paintings/ illustrations, songs, products portraying the seascape/ecosystem	no. year-1	Inácio et al. 2018 (ES), Lillebø et al. 2017 (benefit)
C5	Culture and heritage			nv								0		Other: please indicate!
C6	Landscape aesthetics	1	2	nv		1	2	2	3			11	eco4	Hedonic pricing: cost of property next to aesthetic sites	EUR	Liquete (benefit)
C6	Landscape aesthetics			nv				1		3	1	5	bio9	Presence of endangered, protected, iconic and/or rare species or habitats	no. km-2	Hattam et al. 2015 (ES), Werner et al. 2014 (ES), Lillebø et al. 2017 (ES)
C6	Landscape aesthetics	2	3	nv		1	3	3	1		2	15	soc3	Number of pictures published on social media	no. year-1 km-2	Inácio et al. 2018 (ES)
C6	Landscape aesthetics		1	nv					2	1		4	eco7	Total number of tourists	no. year-1	Böhnke-Henrichs et al. 2013 (ES), Liquete (benefit), Inácio et al. 2018 (ES)
C6	Landscape aesthetics			nv								0	eco8	Amount of tourist tax/fee	EUR day-1
C6	Landscape aesthetics	3		nv		3				2	3	11	soc7	Resident population/ Net migration	no. year-1	Johns et al. 2014 (ES)
C6	Landscape aesthetics			nv								0	eco7	Overnight stays of tourists	no. year-1	Böhnke-Henrichs et al. 2013 (ES), Liquete (benefit)
C6	Landscape aesthetics			nv			1					1	eco5	Contingent valuation/ travel cost estimation	EUR day-1, km ride-1	Liquete (benefit), Lillebø et al. 2017 (benefit)
C6	Landscape aesthetics			nv	3							3		Landscape richness (No of natural landscape types /area) (GS)		Own expert assessment
C7	Symbolic or religious meaning	1	1	nv		1	1	1	3	3	1	12	bio9	Presence of endangered, protected, iconic and/or rare species or habitats	no. km-2	Hattam et al. 2015 (ES), Werner et al. 2014 (ES), Lillebø et al. 2017 (ES)
C7	Symbolic or religious meaning	3	2	nv	3	2	2	3	1	2	3	21	soc8	Number of symbolic or religioius sites (church, monuments..)	no. km-2
C7	Symbolic or religious meaning	2	3	nv		3	3	2	2	1	2	18	soc3	Number of religious events (ceremonies, wedding, funerals..)	no. year-1	Böhnke-Henrichs et al. 2013 (ES), Inácio et al. 2018 (ES)
C7	Symbolic or religious meaning			nv								0		Other: please indicate!
C8	Natural heritage and conservation	2	3	nv	3	2	2	3	2	2	2	21	soc2	Total number or coverage of protected areas	no. km-2; %	Liquete (capacity), Inácio et al. 2018 (ES), Lillebø et al. 2017 (ES)
C8	Natural heritage and conservation	3	1	nv		3	1	1	3	1	3	16	eco	Willingness-to-pay to maintain/preserve/conserve	EUR	Liquete (benefit), Lillebø et al. 2017 (benefit)
C8	Natural heritage and conservation	1	2	nv		1	3	2	1	3	1	14	bio9	Presence of endangered, protected, iconic and/or rare species or habitats	no. km-2	Hattam et al. 2015 (ES), Werner et al. 2014 (ES), Lillebø et al. 2017 (ES)
C8	Natural heritage and conservation			nv								0		Other: please indicate!
References
I	Böhnke-Henrichs, A., Baulcomb, C., Koss, R., Hussain, S.S., de Groot, R.S., 2013. Typology and indicators of ecosystem services for marine spatial planning and management. J. Environ. Manage. 130, 135–145. https://doi.org/10.1016/j.jenvman.2013.08.027
II	Broszeit, S., Beaumont, N.J., Uyarra, M.C., Heiskanen, A., Frost, M., Somer, P.J., Rossberg, A.G., Teixeira, H., Austen, M.C., 2017. What can indicators of good environmental status tell us about ecosystem services?: Reducing efforts and increasing cost-effectiveness by reapplying biodiversity indicator data. Ecol. Indic. 81, 409–442. https://doi.org/10.1016/j.ecolind.2017.05.057
III	Ghermandi, A., Obura, D., Knudsen, C., Nunes, P.A.L.., 2019. Marine ecosystem services in the Northern Mozambique Channel: A geospatial and socio-economic analysis for policy support. Ecosyst. Serv. 35, 1–12. https://doi.org/10.1016/j.ecoser.2018.10.009
IV	Hattam, C., Atkins, J.P., Beaumont, N., Börger, T., Böhnke-Henrichs, A., Burdon, D., De Groot, R., Hoefnagel, E., Nunes, P.A.L.D., Piwowarczyk, J., Sastre, S., Austen, M.C., 2015. Marine ecosystem services: Linking indicators to their classification. Ecol. Indic. 49, 61–75. https://doi.org/10.1016/j.ecolind.2014.09.026
V	Inácio, M., Schernewski, G., Nazemtseva, Y., Baltranaité, E., Friedland, R., Benz, J., 2018. Ecosystem services provision today and in the past : a comparative study in two Baltic lagoons. Ecol. Res. https://doi.org/10.1007/s11284-018-1643-8
VI	Johns, G., Lee, D.J., Bob, V., Boyer, J., Nuttle, W., 2014. Developing economic indices to assess the human dimensions of the South Florida coastal marine ecosystem services. Ecol. Indic. 44, 69–80. https://doi.org/10.1016/j.ecolind.2014.04.014
VII	Lillebø, A.I., Pita, C., Garcia Rodrigues, J., Ramos, S., Villasante, S., 2017. How can marine ecosystem services support the Blue Growth agenda? Mar. Policy 81, 132–142. https://doi.org/10.1016/j.marpol.2017.03.008
VIII	Liquete, C., Piroddi, C., Drakou, E.G., Gurney, L., Katsanevakis, S., Charef, A., Egoh, B., 2013. Current Status and Future Prospects for the Assessment of Marine and Coastal Ecosystem Services: A Systematic Review. PLoS One 8. https://doi.org/10.1371/journal.pone.0067737
IX	MAES: MAES Matrix Marine V2.3.xlsx, available from https://circabc.europa.eu/faces/jsp/extension/wai/navigation/container.jsp
X	Werner, S.R., Spurgeon, J.P.G., Isaksen, G.H., Smith, J.P., Springer, N.K., Gettleson, D.A., N’Guessan, L., Dupont, J.M., 2014. Rapid prioritization of marine ecosystem services and ecosystem indicators. Mar. Policy 50, 178–189. https://doi.org/10.1016/j.marpol.2014.03.020
