# Supplementary material for: Assessment of Ecosystem Services Provided by Macrophytes in Southern Baltic and Southern Mediterranean Coastal Lagoons
Source: Environ Manage. 2024 Mar 7;74(2):206–29. doi: 10.1007/s00267-024-01955-9 (PMC11227447; doi:10.1007/s00267-024-01955-9)
Supplement: Supplementary file 3 — Online Resource 3 [file 267_2024_1955_MOESM3_ESM.xlsx]

## Sheet: Relative Importance
Ecosystem Services (ES)			Workshop 1 (Experts)												Workshop 2 (Stakeholder)												Workshop 3 (Students)
			1	2	3	4	5	6	7	8	9	10	11	12	1	2	3	4	5	6	7	8	9	10	11	12	1	2	3	4	5
Provisioning	1	Marine plants used for human nutrition	1	2	0	0	1	2	2	2	2	2	2	1	4	1	1	1	4	4	0	1	1	0	2	0	1	0	0	2	2
	2	Marine plants used for material	8	4	2	1	1	2	1	2	2	8	4	2	2	1	1	2	8	2	2	1	1	0	2	2	1	0	0	2	2
	3	Marine plants used for energy	4	4	1	0	2	2	2	2	1	2	1	2	1	0	0	0	2	2	1	2	0	1	2	0	1	0	0	2	1
	4	Marine animals used for nutrition, material or energy	8	4	4	2	8	4	4	0	8	4	4	4	0	1	4	4	4	4	2	4	8	2	4	8	2	1	0	8	4
	5	Genetic material of marine plants	4	1	0	0	2	4	1	1	8	1	1	1	2	4	1	0	2	1	1	2	4	1	2	2	1	1	0	8	2
	6	Genetic material of marine animals	4	1	0	0	2	8	2	0	8	1	1	1	1	4	2	0	2	1	1	1	4	1	1	2	2	1	1	8	1
Regulation & Maintenance	1	Mediation of wastes and pollutants	1	2	1	2	4	4	4	4	2	2	2	4	8	2	8	8	4	2	4	2	4	1	8	4	4	4	8	8	2
	2	Mediation of nuisances of anthropogenic origin	4	2	1	1	2	2	0	2	2	1	2	2	2	0	4	8	4	2	2	2	2	1	2	2	4	8	0	8	0
	3	Mass stabilization and control of erosion rate	4	4	8	8	2	8	4	8	8	4	8	8	1	1	8	8	8	2	4	4	2	1	2	2	0	8	0	4	1
	4	Hydrological cycle and water flow regulation	4	4	4	4	4	8	4	8	4	8	8	8	4	2	8	2	4	4	2	2	1	1	8	8	1	4	0	4	1
	5	Wind protection	4	2	1	2	1	4	2	1	4	2	2	8	1	2	4	2	2	1	1	2	2	1	0	4	0	0	0	4	0
	6	Lifecycle maintenance and pollination	2	1	2	2	2	4	2	4	4	4	2	4	2	4	4	4	1	2	1	2	8	1	2	2	1	0	0	4	2
	7	Biodiversity and habitat	4	8	8	8	8	8	8	8	8	8	8	8	4	8	8	8	8	4	4	4	8	1	8	8	2	1	0	4	1
	8	Pest and disease control	1	4	2	2	4			4	1	2	8		2	4	2	2	2	2	1	4	8	1	8	nv	2	1	0	1	2
	9	Nutrient regulation (soil quality)	2	2	4	2	2	4	2	4	4	2	2	8	4	8	4	8	4	4	4	2	8	1	8	4	2	0	0	8	1
	10	Regulation of water conditions	4	8	8	4	8	4	4	8	4	8	8	4	4	8	1	2	4	8	2	0	4	1	4	2	1	0	0	8	1
	11	Atmospheric composition and conditions	4	4	4	4	8		8	8	8	8	4	4	8	8	2	0	1	8	4	1	2	0	4	2	1	1	0	0	1
Cultural	1	Recreation and tourism (active)	8	4	8	8	8	8	1	1	2	8	8	8	4	4	4	2	2	8	2	4	4	2	8	2	8	2	0	8	2
	2	Recreation and tourism (observational)	8	4	8	4	8	8	4	4	8	4	8	8	8	8	8	4	8	4	2	4	8	1	4	4	0	1	0	8	2
	3	Research and traditional knowledge	2	2	4	2	8	8	4	4	8	4	2	8	8	4	8	1	2	4	2	2	1	2	2	8	8	8	0	8	2
	4	Education and training	nv	nv	nv	nv	nv	nv	nv	nv	nv	nv	nv	nv	8	4	8	1	2	4	1	2	1	0	2	8	8	8	8	8	2
	5	Culture and heritage	4	1	2	1	2	4	1	2	1	1	2	2	8	8	4	0	2	4	1	1	0	1	8	8	4	8	0	8	1
	6	Landscape aesthetics	4	4	4	4	4	8	1	2	4	4	8	4	8	8	4	2	4	2	4	4	4	1	8	4	1	2	0	8	1
	7	Symbolic or religious meaning	nv	nv	nv	nv	nv	nv	nv	nv	nv	nv	nv	nv	2	4	2	0	1	2	0	0	0	0	2	1	1	1	0	2	0
	8	Natural heritage and conservation	8	1	4	2	8	2	4	8	8	4	8	8	8	2	8	0	4	8	2	4	8	0	8	8	4	1	0	8	2
			*values in red were changed after discussion

## Sheet: Scenario 1
Ecosystem Services (ES)			Workshop 1 (Experts)												Workshop 2 (Stakeholder)												Workshop 3 (Students)
			1	2	3	4	5	6	7	8	9	10	11	12	1	2	3	4	5	6	7	8	9	10	11	12	1	2	3	4	5
Provisioning	1	Marine plants used for human nutrition	0	3	nv	0	0	2	2	2	2	2	2	0	1	1	1	1	1	1	0	0	0	0	2	0	1	2	2	2	2
	2	Marine plants used for material	2	3	2	0	1	2	2	2	2	2	2	2	1	1	2	2	1	1	1	1	0	1	2	0	2	2	2	2	2
	3	Marine plants used for energy	2	3	2	1	0	0	2	2	2	2	2	1	2	-1	0	2	1	1	1	1	0	0	2	0	2	2	2	2	1
	4	Marine animals used for nutrition, material or energy	1	0	2	-2	-1	-1	-1	1	2	3	2	0	1	1	1	1	1	2	1	1	3	0	1	1	2	3	1	2	2
	5	Genetic material of marine plants	1	1	nv	2	1	1	0	2	2	1	2	1	2	1	1	2	1	2	1	1	1	0	1	2	1	1	0	2	2
	6	Genetic material of marine animals	1	1	nv	2	1	3	0	1	2	1	1	1	1	1	1	1	1	2	1	1	1	0	1	0	2	1	3	2	1
Regulation & Maintenance	1	Mediation of wastes and pollutants	1	1	1	1	1	2	1	2	1	2	1	2	1	1	1	2	1	1	2	1	1	0	1	1	-1	1	-1	2	1
	2	Mediation of nuisances of anthropogenic origin	2	2	2	1	2	1	1	1	2	2	1	1	1	0	2	2	1	1	1	1	1	0	1	0	-1	1	2	1	0
	3	Mass stabilization and control of erosion rate	3	2	2	2	1	2	3	2	1	1	1	1	2	1	1	2	1	1	1	1	0	0	1	2	1	2	1	-1	1
	4	Hydrological cycle and water flow regulation	1	2	2	2	1	3	1	1	2	2	1	1	1	1	0	2	0	1	1	1	1	0	0	2	2	1	2	3	1
	5	Wind protection	1	1	1	1	1	1	1	0	2	2	1	2	0	1	0	1	0	1	1	1	1	1	1	0	0	2	2	0	0
	6	Lifecycle maintenance and pollination	1	2	2	1	1	3	1	1	1	2	1	1	1	2	0	2	0	0	1	1	1	0	1	0	2	2	2	1	2
	7	Biodiversity and habitat	1	2	2	2	1	2	3	2	1	2	2	1	1	1	1	3	0	1	1	1	2	1	1	1	2	1	2	2	2
	8	Pest and disease control	0	2	2	1	0	-2		0	0	1	1		0	-1	0	-1	0	0	1	1	1	0	1	nv	1	2	2	2	2
	9	Nutrient regulation (soil quality)	0	1	2	1	0	2	2	1	1	1	1	2	2	2	0	2	0	1	1	1	1	1	1	2	2	2	2	1	2
	10	Regulation of water conditions	2	1	2	2	1	1	2	1	1	2	1	2	1	1	0	1	1	1	1	nv	1	1	1	0	2	2	1	1	1
	11	Atmospheric composition and conditions	1	1	2		1	2	2	1	2	2	2	0	2	1	0	0	0	1	1	1	1	0	1	0	1	1	2	1	1
Cultural	1	Recreation and tourism (active)	1	0	0	-2	-1	1	-2	-1	-1	2	3	2	-1	0	0	3	0	-1	-1	-1	2	1	-2	0	-2	3	1	2	-1
	2	Recreation and tourism (observational)	2	1	3	2	1	2	1	2	1	3	3	1	3	2	2	2	2	1	1	1	1	1	0	1	2	1	2	2	2
	3	Research and traditional knowledge	1	0	2	1	1	1	1	1	1	2	0	1	3	0	2	1	0	2	1	1	1	0	1	1	3	3	2	2	2
	4	Education and training	nv	nv	nv	nv	nv	nv	nv	nv	nv	nv	nv	nv	2	0	2	1	0	2	1	1	1	1	1	1	3	3	3	2	2
	5	Culture and heritage	2	1	2	0	2	1	0	0	1	1	0	0	1	0	1	0	0	0	0	1	0	0	2	0	2	3	1	2	1
	6	Landscape aesthetics	2	2	2	3	1	3	1	1	1	3	3	2	1	0	1	1	2	1	1	1	1	1	2	1	1	1	3	2	2
	7	Symbolic or religious meaning	nv	nv	nv	nv	nv	nv	nv	nv	nv	nv	nv	nv	0	0	0	0	0	0	0	nv	0	0	0	nv	1	1	0	2	0
	8	Natural heritage and conservation	2	1	4	0	1	3	1	1	0	2	1	1	2	1	1	0	2	0	1	1	1	1	2	1	3	1	2	2	2
			*values in red were changed after discussion

## Sheet: Scenario 2
Ecosystem Services (ES)			Workshop 1 (Experts)												Workshop 2 (Stakeholder)												Workshop 3 (Students)
			1	2	3	4	5	6	7	8	9	10	11	12	1	2	3	4	5	6	7	8	9	10	11	12	1	2	3	4	5
Provisioning	1	Marine plants used for human nutrition	0	4	nv	0	1	4	4	4	4	4	4	0	3	1	2	2	3	3	0	0	1	1	1	0	2	3	3	3	3
	2	Marine plants used for material	4	4	4	2	2	2	4	4	4	4	4	3	3	2	3	3	3	3	2	2	1	3	1	0	2	3	3	3	3
	3	Marine plants used for energy	4	4	4	1	1	2	4	4	4	4	4	1	2	-1	1	3	3	3	2	2	0	0	1	0	2	3	3	3	2
	4	Marine animals used for nutrition, material or energy	4	-1	4	-4	-2	-2	-2	-1	4	-2	4	-1	2	1	2	2	3	3	2	2	2	0	0	2	3	3	2	3	2
	5	Genetic material of marine plants	3	1	nv	4	3	4	1	4	4	3	3	1	3	2	2	3	3	2	2	2	3	0	3	2	2	3	0	3	3
	6	Genetic material of marine animals	3	1	nv	4	3	4	0	-1	4	3	3	1	2	2	2	1	3	2	2	2	3	0	3	1	3	2	3	3	2
Regulation & Maintenance	1	Mediation of wastes and pollutants	2	2	2	2	2	4	2	3	2	4	2	3	2	2	2	3	2	1	3	2	3	0	2	2	-2	2	-1	3	2
	2	Mediation of nuisances of anthropogenic origin	4	3	4	4	4	3	2	4	4	4	4	2	2	0	3	3	2	1	2	2	3	0	3	1	-1	3	3	3	0
	3	Mass stabilization and control of erosion rate	4	4	4	4	3	4	4	4	4	4	4	3	3	2	2	3	2	3	2	2	2	2	2	3	2	3	2	-1	1
	4	Hydrological cycle and water flow regulation	2	4	4	4	3	4	2	3	4	4	4	3	3	2	1	3	1	2	2	2	2	1	2	3	3	3	3	3	1
	5	Wind protection	2	2	2	2	4	3	2	1	4	3	3	2	0	2	1	3	1	1	2	2	3	2	2	1	0	3	3	0	0
	6	Lifecycle maintenance and pollination	2	4	4	4	3	4	2	2	2	4	2	1	3	1	1	3	1	0	1	2	3	0	3	0	3	3	3	3	2
	7	Biodiversity and habitat	2	4	4	4	3	4	4	4	4	4	4	3	3	2	2	3	1	2	2	2	3	2	3	2	3	3	3	3	3
	8	Pest and disease control	0	3	2	2	1	-3		0	0	3	4		1	-2	0	-1	1	0	2	2	3	0	3	nv	2	3	3	1	2
	9	Nutrient regulation (soil quality)	0	3	4	2	1	4	3	3	3	3	3	2	3	3	1	3	1	2	2	2	3	2	2	3	2	3	3	3	2
	10	Regulation of water conditions	3	3	4	4	2	4	4	2	2	4	4	2	2	2	1	2	2	3	2	nv	3	2	2	1	3	3	3	3	1
	11	Atmospheric composition and conditions	2	2	4	4	3	4	4	2	4	4	4	2	3	2	1	0	1	2	2	2	2	1	2	1	3	3	3	3	2
Cultural	1	Recreation and tourism (active)	-2	-2	-3	-4	-3	-2	-3	-3	-2	-1	-2	-3	-2	0	1	1	0	-2	-2	-2	-1	2	-3	1	-3	1	3	3	-2
	2	Recreation and tourism (observational)	3	2	4	3	2	4	2	4	4	2	3	3	3	3	3	3	3	1	1	2	3	2	-1	3	3	3	3	3	3
	3	Research and traditional knowledge	1	0	2	3	2	4	2	3	4	3	0	3	3	0	3	2	0	3	1	2	2	0	2	3	3	3	3	3	3
	4	Education and training	nv	nv	nv	nv	nv	nv	nv	nv	nv	nv	nv	nv	3	0	3	1	1	3	1	2	2	2	2	3	3	3	3	3	3
	5	Culture and heritage	3	1	2	1	1	4	0	0	3	0	0	0	1	0	2	0	0	0	0	1	0	0	2	1	3	3	3	3	2
	6	Landscape aesthetics	1	3	2	3	3	4	1	4	4	2	3	1	2	0	2	1	3	1	-1	2	3	2	3	3	3	3	3	3	3
	7	Symbolic or religious meaning	nv	nv	nv	nv	nv	nv	nv	nv	nv	nv	nv	nv	1	0	1	0	0	0	0	nv	0	0	0	nv	3	2	0	3	0
	8	Natural heritage and conservation	3	2	4	1	2	4	1	4	4	4	4	2	3	2	2	0	3	0	1	2	3	2	2	3	3	3	3	3	3
			*values in red were changed after discussion
