# Supplementary material for: Assessment of Ecosystem Services Provided by Macrophytes in Southern Baltic and Southern Mediterranean Coastal Lagoons
Source: Environ Manage. 2024 Mar 7;74(2):206–29. doi: 10.1007/s00267-024-01955-9 (PMC11227447; doi:10.1007/s00267-024-01955-9)
Supplement: Supplementary file 4 — Online Resource 4 [file 267_2024_1955_MOESM4_ESM.xlsx]

## Sheet: ES potential_Expert results
Ecosystem Services (ES)			1. Seagrass beds											2. Seaweed communities											3. Charophytes											4. Pondweed											5. Reeds and tall forb communities
			E1	E2	E3	E4	E5	E6	E7	E8	E9	E10	E11	E1	E2	E3	E4	E5	E6	E7	E8	E9	E10	E11	E1	E2	E3	E4	E5	E6	E7	E8	E9	E10	E11	E1	E2	E3	E4	E5	E6	E7	E8	E9	E10	E11	E1	E2	E3
Provisioning	P1	(Marine) Plants used for human nutrition	0	3	1	0	1	0	0	2	0	0	0	1	2	2	3	4	1	5	5	2	2	4	0	0	1	0	nv	0	0	2	0	0	0	0	1	1	0	nv	0	0	2	0	0	0	3	4	1
	P2	(Marine) Plants used as material (direct use, processing)	4	3	3	4	4	1	4	5	2	1	4	1	2	1	5	3	0	5	3	1	0	4	0	0	1	5	nv	0	0	3	1	1	1	1	1	1	4	nv	0	0	4	1	1	1	5	4	4
	P3	(Marine) Plants used for energy	1	2	2	1	1	0	3	1	2	1	2	0	1	1	2	1	0	3	2	0	1	3	0	0	1	0	nv	0	0	3	0	1	1	2	1	1	1	nv	0	0	2	0	1	3	4	3	3
	P4	(Marine) Animals used for nutrition, material or energy	2	0	3	2	3	0	5	3	2	5	5	3	1	3	2	3	0	4	3	2	5	5	0	0	2	2	nv	0	1	2	1	5	2	1	0	2	2	nv	0	4	2	1	5	3	1	0	2
	P5	Genetic material of (marine) plants	3	3	4	5	3	5	4	3	3	4	5	3	5	4	3	3	5	1	4	3	1	4	4	4	4	5	nv	5	4	3	2	4	4	2	4	3	1	nv	5	4	3	2	4	5	3	5	2
	P6	Genetic material of (marine) animals	3	2	5	2	2	3	5	2	3	2	5	3	2	5	2	3	3	4	3	3	2	5	4	1	4	2	nv	3	3	2	3	2	3	2	1	4	2	nv	3	3	2	3	2	3	3	2	4
Regulation & Maintenance	RM1	Mediation of wastes and pollutants	2	1	3	3	3	1	5	5	3	3	5	1	1	3	3	3	1	3	4	3	3	5	4	0	3	3	nv	1	3	4	3	4	4	1	0	3	4	nv	1	4	4	3	3	4	5	2	4
	RM2	Mediation of nuisances of anthropogenic origin	2	0	1	3	3	0	4	1	0	2	3	0	0	1	5	3	0	0	2	0	2	0	2	0	1	2	nv	0	0	2	0	2	1	2	0	1	2	nv	0	0	2	0	2	0	4	3	4
	RM3	Mass stabilization and control of erosion rate	4	3	5	5	4	2	5	5	3	4	5	2	1	5	3	2	2	0	4	1	0	4	2	1	3	4	nv	2	1	3	3	4	3	3	1	3	5	nv	2	2	2	3	4	4	5	3	4
	RM4	Hydrological cycle and water flow regulation	0	3	4	4	2	1	5	5	0	4	5	0	2	4	4	4	1	1	4	0	2	5	0	1	2	3	nv	1	1	2	0	1	4	0	1	2	4	nv	1	0	3	0	3	4	5	4	5
	RM5	Wind protection	0	0	0	0	0	0	0	1	0	0	0	0	0	0	0	0	0	0	1	0	0	0	0	0	0	0	nv	0	0	1	0	0	0	0	0	0	0	nv	0	0	1	0	0	0	5	3	4
	RM6	Lifecycle maintenance and pollination	3	1	4	0	2	0	3	5	0	5	2	4	2	4	0	2	0	1	5	0	5	2	2	0	4	0	nv	0	3	3	0	5	2	1	0	2	0	nv	0	1	3	0	5	3	1	3	2
	RM7	Biodiversity and habitat	5	3	5	5	5	5	5	5	5	5	5	4	3	4	5	4	5	4	5	5	5	5	5	2	3	5	nv	5	3	4	3	5	4	3	2	3	5	nv	5	4	4	3	5	5	5	3	4
	RM8	Pest and disease control	0	2	3	3	nv	1	3	3	3	4	1	1	3	3	3	nv	1	3	3	3	4	1	4	1	3	3	nv	1	3	2	3	4	1	1	2	3	3	nv	1	3	2	3	4	2	2	2	4
	RM9	Nutrient regulation (soil quality)	3	3	3	4	3	1	3	5	4	1	5	0	1	3	1	1	1	5	2	1	0	4	2	1	3	2	nv	1	1	2	3	1	4	1	1	3	4	nv	1	3	2	3	1	4	4	3	4
	RM10	Regulation of water conditions	2	2	3	3	4	2	5	4	4	4	3	2	2	3	5	3	2	4	4	3	4	3	3	1	2	5	nv	2	3	3	3	4	3	2	1	2	3	nv	2	3	4	3	4	3	3	3	3
	RM11	Atmospheric composition and conditions	0	1	3	5	2	1	5	5	3	3	5	0	1	3	4	1	1	4	3	2	2	4	0	0	2	4	nv	1	3	3	2	3	4	2	0	2	4	nv	1	3	3	2	3	4	4	1	4
Cultural	C1	Recreation and tourism (active)	0	1	3	5	4	1	2	1	2	1	1	0	1	3	5	4	1	0	1	3	1	1	0	0	3	5	nv	1	0	2	2	1	1	0	0	2	5	nv	1	2	2	0	1	0	0	2	1
	C2	Recreation and tourism (observational)	3	2	3	5	4	nv	1	5	2	3	4	3	2	3	5	4	nv	0	5	2	3	4	4	1	2	5	nv	nv	0	2	2	2	3	0	1	2	5	nv	nv	2	2	0	2	4	5	3	4
	C3	Research and traditional knowledge	4	0	4	5	4	5	5	5	5	5	5	3	2	4	5	4	5	5	5	5	5	5	4	0	3	5	nv	5	5	4	4	5	4	2	0	2	4	nv	5	5	4	3	5	5	4	2	3
	C4	Education and training	3	3	3	5	1	3	3	5	4	5	5	5	4	3	5	1	3	4	5	4	5	5	3	1	3	5	nv	3	5	4	4	5	5	3	1	2	5	nv	3	3	4	3	5	5	3	3	4
	C5	Culture and heritage	2	1	3	5	2	1	5	5	1	0	2	3	2	3	5	2	1	3	5	1	0	3	0	0	2	5	nv	1	3	2	1	0	1	2	0	2	5	nv	1	3	2	0	0	1	5	3	3
	C6	Landscape aesthetics	2	4	4	5	4	1	5	5	3	5	2	3	5	4	5	3	1	2	5	3	5	2	1	4	3	5	nv	1	3	4	3	5	2	0	3	2	5	nv	1	2	4	1	5	2	4	4	4
	C7	Symbolic or religious meaning	2	0	1	3	2	0	1	2	0	0	1	3	0	1	3	2	0	1	2	0	0	1	0	0	1	3	nv	0	1	1	0	0	1	0	0	1	3	nv	0	1	2	0	0	0	3	0	1
	C8	Natural heritage and conservation	3	5	5	5	5	5	5	5	5	5	5	3	5	5	5	5	5	4	5	4	5	5	4	5	5	5	nv	5	5	5	4	5	4	2	4	3	4	nv	5	4	5	2	5	4	5	4	3
			53	48	78	87	68	39	91	93	59	72	85	48	50	75	88	65	39	66	90	51	62	84	48	23	61	83	0	38	51	68	47	69	62	33	25	52	80	0	38	56	70	36	70	69	91	69	81
[truncated: 30 more columns]

## Sheet: Tabelle1
Background information and self-assessment of macrophyte experts
Expert	E1	E2	E3	E4	E5	E6	E7	E8	E9	E10	E11
Institution	Research	Research	Research	State authority	Research	Research	Research	Research	Research	Research	Research
Institutional nationality	Lithuanian	German	German	German	German	German	Lithuanian	German	German	German	German
Highest degree	PhD	PhD	PhD	Diploma	PhD	PhD	PhD	PhD	Prof	PhD	Prof
Background/ Field of Expertise	Benthic ecology (macrophytes)	Seaweed biology, Coastal ecology, Seaweed aquaculture, Marine biology	Landscape ecology	Water quality, Ecology of coastal and marine waters	Aquatic ecology	Marine biology	Aquatic ecology	Benthic ecology (seaweed)	Environmental sciences	Phycology, Benthic ecology	Aquatic ecolgy
Expert´s self-assessment:	1 = low, 2 = medium, 3 = high
Knowledge in ecosystem services	2	1	2	1	1	3	2	1	3	1	2
Knowledge in macrophyte ecology	3	3	2	2	2	3	2	3	2	2	3
Knowledge in macrophyte management and policy	2	3	2	2	2	3	1	2	3	1	2
Expertise on habitat level	1 = low, 2 = medium, 3 = high
Seagrass beds	1	3	2	2	3	3	1	2	3	2	2
Seaweed communities	3	3	1	2	3	3	2	3	2	2	3
Charophytes	3	1	1	2	1	2	2	2	3	1	3
Pondweeds	3	1	1	2	2	1	2	1	2	1	2
Reeds and tall forb communities	2	2	3	1	1	1	2	1	3	1	2
Saltmarshes (i.a. Salicornia)	1	2	2	1	2	2	1	1	2	1	1
Salt meadows (i.a. Aster tripolium)	1	2	3	1	1	2	1	1	2	1	1

## Sheet: Scoring
Ecologically Sustainable Potential (ESP)
none	very low	low	moderate	high	very high
0	1	2	3	4	5
							Importance of Ecosystem Service						Impact of Scenarios
							0	1	2	4	8		-3	-2	-1	0	1	2	3
							Not relevant	low importance	moderate importance	high importance	very high importance		high negative	moderate negative	low negative	no impact	low positive	moderate positive	high positive
Definitions
ES potential: refers to the capacity of an ecosystem to provide an ES (Balzan et al. 2018) and is defined as ‘the hypothetical yield of selected ecosystem services’ (Burkhard et al. 2012). Ecologically sustainable potential (ESP): refers to the ´hypothetical yield´ provided by the ecosystem without disturbing the natural ecosystem state nor causing a regime shift.
