# Supplementary material for: Assessment of Ecosystem Services Provided by Macrophytes in Southern Baltic and Southern Mediterranean Coastal Lagoons
Source: Environ Manage. 2024 Mar 7;74(2):206–29. doi: 10.1007/s00267-024-01955-9 (PMC11227447; doi:10.1007/s00267-024-01955-9)
Supplement: Supplementary file 5 — Online Resource 5 [file 267_2024_1955_MOESM5_ESM.xlsx]

## Sheet: Summary_data
																																				Classes of ES
																																				< 1/4.1	1/2.5 to 1/4.1		1/1.7 to 1/2.5		1/1.3 to 1/1.7		1 to 1/1.3
Online Resource 5 - Literature-based ESA on Macrophyte Habitats							Macrophyte Habitats																													Classes of change in ES potential (MESAT Scoring)
							Seagrass				Macroalgae				Charophytes				Pondweed				Reeds				Salicornia				Aster					1	2		3		4		5
	Ecosystem services	Indicators	Units	Sources	Adapted Indicators		Value	Unit	Source	Potential	Value	Unit	Source	Potential	Value	Unit	Source	Potential	Value	Unit	Source	Potential	Value	Unit	Source		Value	Unit	Source		Value	Unit	Source			< 1/4.1	1/4.1	1/2.5	1/2.5	1/1.7	1/1.7	1/1.3	1/1.3	1
P1	Marine plants used for human nutrition	1. Amount of harvested biomass	tonnes year-1 km-2	[5,6,7,8,9]																			11.5	t a-1	Barz & Ahlhaus 2006
		2. Total sales or market value of harvested biomass	EUR year-1	[3,8,9]
		3. Abundance/ biomass of (potential) stock/habitat	tonnes year-1 km-2	[4,9]	Area/Coverage of habitat		1480	km2	Boström et al. 2014
		3. Generated income or employment (farmers, processors and/or vendors)	no. km-2; EUR year-1	[8,9]
		Other: Nutritional value of target species (e.g. vitamins or antioxidative capacity)		Own expert	Kilocalories		2.8	kcal g-1 DW	Dawes et al. 1986	2	2.8	kcal g-1 DW	Dawes et al. 1986	2	0			0	3.6	kcal g-1	Shaltout et al 2016	3	4.032	kcal g-1 DW	Lee 1990	4	6.53	kcal g−1 fresh weight	Ventura et al .2010	5	0			0		1.59268	1.59268	2.612	2.612	3.84118	3.84118	5.02308	5.02308	6.53
		Other: WoS articles (Relevance)					43			1	1154			5	0			0	3			1	30			1	72			1	2			1		281.463	281.463	461.6	461.6	678.824	678.824	887.692	887.692	1154
P2	Marine plants used as material (direct use, processing)	1. Amount of harvested biomass	tonnes year-1 km-2	[5,6,7,8,9]
		2. Abundance/ biomass of (potential) stock/habitat/raw material	tonnes year-1 km-2	[4,9]	Area/Coverage of habitat		1480	km2	Boström et al. 2014
		3. Abundance/ number of species with potential/actual use for processing	no. km-2	[5,9]
		Other: Number of potential uses		Own expert			6			4	7			5	0			1	0			1	9			5	3			2	0			0		2.19512	2.19512	3.6	3.6	5.29412	5.29412	6.92308	6.92308	9
P3	Marine plants used for energy	1. Amount of energy produced by harvested biomass	kwh year-1 km-2; tonnes year-1 km-2	[5,6,7,8,9]	Biochemical Methane Potential (BMP)		182.7	NmL CH4 g-1 Volatile Solids (VS)	Misson et al. 2020	4	300	NmL CH4 g-1 VS	Romagnoli et al 2017	5	no data			0	no data			0	295.885	NmL CH4 g-1 VS	Van Tran et al. 2020	5	no data			0	no data			0		73.1707	73.1707	120	120	176.471	176.471	230.769	230.769	300
		2. Amount of harvested biomass	tonnes year-1 km-2	[5,6,7,8,9]
		3. Abundance/ number of species with potential/actual energetic value	no. km-2	[5,9]
		3. Area or coverage of potential stock/habitat
		Others: WoS	km2; %	[4,8]			20			1	898			5	1			1	2			1	736			5	39			1	0			0		219.024	219.024	359.2	359.2	528.235	528.235	690.769	690.769	898
P4	Marine animals used for nutrition, material or energy	1. Amount of harvested biomass/catch/landing	tonnes year-1 km-2, catch per unit effort (CPUE)	[5,6,7,8,9]
		2. Abundance/ biomass of (potential) stock/habitat	tonnes year-1 km-2	[4,9]
		3. Total sales or market value of products	EUR year-1	[3,8,9]
		Other: Supportive function as habitat provider/ Relevance for juvenile fish (WoS)			WoS		1030			5	490			2	3			1	17			1	161			1	5			1	17			1		251.22	251.22	412	412	605.882	605.882	792.308	792.308	1030
P5	Genetic material of marine plants	1. Number of species/genes utilized	no. year-1 km-2	[1]
		2. Abundance/ number of species with potential/actual useful genetic material	no. km-2	[5,9]
		3. Quality of species with potential/actual useful genetic material	endemism, uniqueness	[4]
		Other: WoS articles		Own expert			207			1	261			1	44			1	17			1	1630			5	56			1	170			1		397.561	397.561	652	652	958.824	958.824	1253.85	1253.85	1630
P6	Genetic material of marine animals	1. Abundance/ number of species with potential/actual useful genetic material	no. km-2	[5,9]
		2. Number of species/genes utilized	no. year-1 km-2	[1]
		3. Number of patents and published articles	no. year-1	[7,9]
		3. Quality of species with potential/actual useful genetic material	endemism, uniqueness	[4]
		Other: Supportive function as habitat provider/ Relevance for juvenile fish (WoS)			WoS		1030			5	490			2	3			1	17			1	161			1	5			1	17			1		251.22	251.22	412	412	605.882	605.882	792.308	792.308	1030
RM1	Mediation of wastes and pollutants	1. Nitrogen removal/ storage	kg km-2 year-1; %	[1,5,8,9]	N removal		28.697	ton N km-2 y-1	Helcom 2021	3	4.6	kg N ton-1	Kulikowski et al 2021	3				3				3				4				2				2
		2. Phosphorus removal/ storage	kg km-2 year-1	[1,5,8,9]	Phosphorus content						0.362 (0.24)	kg ton–1 FW (% of dry matter)	THOMAS ET AL .
		3. Coastal recreation associated with reduced nutrient concentration
		Other: WoS	EUR year-1	[8]			30			1	340			5	4			1	8			1	148			3	120			2	94			2		82.9268	82.9268	136	136	200	200	261.538	261.538	340
RM2	Mediation of nuisances of anthropogenic origin	1. Elevation/ height of vegetation	cm above mean seawater level	[4,9]			0	cm above MSL		0	0	cm above MSL		0	0	cm above MSL		0	0	cm above MSL		0	250	cm above MSL		5	25	cm above MSL		1	35	cm above MSL		1		60.9756	60.9756	100	100	147.059	147.059	192.308	192.308	250
		2. Length of coastal vegetation	km; %	[1]
		3. Abundance/ biomass of coastal vegetation (density)	tonnes year-1 km-2; shoots ha-1	[4,8,9]	Area/Coverage of habitat		1480	km2	Boström et al. 2014	2				1				1				1				5				4				4
		Other: WoS
RM3	Mass stabilization and control of erosion rate	1. Area or coverage by emerged, submerged or intertidal vegetation	km2; %	[4,5,9]	Area/Coverage of habitat		1480	km2	Boström et al. 2014	3				1				1				1				5				4				4
		2. Shoreline erosion and/or accumulation rate	mm year-1 km-2	[1,8,9]
		Other: Stem density and seasonality of plants (e.g. perennial, annual, litter production,…)		Own expert
		Other: WoS articles					46			3	30			2	4			1	0			0	79			5	8			1	79			5		19.2683	19.2683	31.6	31.6	46.4706	46.4706	60.7692	60.7692	79
RM4	Hydrological cycle and water flow regulation	1. Wave attenuation potential	m; %	[4,8]	Wave height reduction		20.5667	%	Paul 2018	3	0.03	%		1	no data			0	no data			0	50	%	Borell Lövstedt et al 2010	5	40	%		5	40	%		5		12.1951	12.1951	20	20	29.4118	29.4118	38.4615	38.4615	50
		2. Shoreline erosion rate	mm year-1 km-2	[1,8,9]
		2. Replacement cost for coastal protection	EUR ha-1 year-1	[3,8,9]
		Other: WoS articles	EUR ha-1 year-1	[3,8,9]			30			1	16			1	6			1	16			1	226			5	31			1	46			1		55.122	55.122	90.4	90.4	132.941	132.941	173.846	173.846	226
RM5	Wind protection	1. Elevation/ height of vegetation	cm above mean seawater level (MSL)	[4,9]	Average size		0	cm above MSL		0	0	cm above MSL		0	0	cm above MSL		0	0	cm above MSL		0	250	cm above MSL		5	25	cm above MSL		1	35	cm above MSL		1		60.9756	60.9756	100	100	147.059	147.059	192.308	192.308	250
		2. Abundance/ biomass of coastal vegetation (density)	tonnes year-1 km-2; shoots ha-1	[4,8,9]
		3. Length of coastal vegetation	km; %	[1]
		Other: configuration of coastal vegetation including length and width (1), stem density (2)		Own expert
RM6	Lifecycle maintenance and pollination	1. Extent of nursery and feeding areas	km2	[4,5,8]
		2. Species abundance, richness and distribution	indiv m-2, spp m-2, km km-2	[1,4,5,8]	WoS articles		39			3	68			5	8			1	2			1	7			1	6			1	6			1		16.5854	16.5854	27.2	27.2	40	40	52.3077	52.3077	68
		3. Juvenile fish density	abundance km-1	[8]	WoS articeles		1030			5	490			2	3			1	17			1	161			1	5			1	17			1		251.22	251.22	412	412	605.882	605.882	792.308	792.308	1030
RM7	Biodiversity and habitat	1. Species abundance, richness and distribution	indiv m-2, spp m-2, km km-2	[1,4,5,8]	WoS articles		39			3	68			5	8			1	2			1	7			1	6			1	6			1
		2. Extent of nursery and feeding areas	km2	[4,5,8]
		3. Total number or coverage of protected areas	no. km-2; %	[5,7,8]
		3. Habitat health status (Habitat fragmentation index)		[7]			declining, threatened, or probably extinct			5	common, but often neglected			3	no data			2	no data			2	dominant and common vegetation			5	declining; stable; and/or uncertain			4	rare			4
RM8	Pest and disease control	1. Presence and distribution of pests/ diseases	no. km-2	[4]
		2. Presence and distribution of pathogens	H’, ind. m-2	[4,7]
		3. Presence and distribution of alien species	no. km-2	[2,5]			435			1	2373			1	286			1	52			1	17674			5	143			1	1169			1		4310.73	4310.73	7069.6	7069.6	10396.5	10396.5	13595.4	13595.4	17674
		Other: Algae blooms (1), water exchange time (2)		Own expert
RM9	Nutrient regulation (soil quality)	1. Nitrogen removal/ storage	kg km-2 year-1; %	[1,5,8]	N removal, N content		28.697	ton N km-2 y-1	Helcom 2021														3.14 (0.90)	kg ton–1 FW (% of dry matter)	THOMAS ET AL .
		2. Phosphorus removal/ storage	kg km-2 year-1	[1,5,8,9]	P content																		0.313 (0.09)	kg ton–1 FW (% of dry matter)	THOMAS ET AL .
		3. Carbon stock	ton C, g m-2	[2,5,8]			139.085	g m-2	Jankowska et al. 2016	3	40.2	kg ton–1 FW (% of dry matter)	THOMAS ET AL .	2				2				2	17.4	kg C m−2	Buczko et al. 2022	3				2				2
RM10	Regulation of water conditions	1. Oxygen concentration	mg l-1	[5,7,8]
		1. Primary production	gC m-2 year-1	[8,9]			2	g dw m-2 d-1	Boström et al. 2014
		2. Nitrogen removal/ storage	kg km-2 year-1; %	[1,5,8,9]	N removal		28.697	ton N km-2 y-1	Helcom 2021	4				3				3				3				4				2				2
RM11	Atmospheric composition and conditions	1. Primary production	gC m-2 year-1	[8,9]			7.3	t ha-1 a-1	Boström et al. 2014		125	t ha-1 a-1	Ohlson et al 2020										23.55	t ha−1 a−1
		2. Carbon sequestration/ accumulation	ton C year−1, g m-2 year-1	[1,2,5,8]			2.345	g m-2 year-1	Boström et al. 2014
		3. Carbon stock	ton C, g m-2	[2,5,8]			139.085	g m-2	Jankowska et al. 2016														17.4	kg C m−2	Buczko et al. 2022		17.4	kg C m−2	Buczko et al. 2022		17.4	kg C m−2	Buczko et al. 2022
		# of publications	WoS research results	Own expert	WoS articles		672			5	447			4	4			1	3			1	559			5	106			1	54			1		163.902	163.902	268.8	268.8	395.294	395.294	516.923	516.923	672
C1	Recreation and tourism (active)	1. Total number of tourists	no. year-1	[1,5,8]
		2. Available beach or recreational area	ha, km2	[1]
		3. Number of suppliers of recreational activities (boating, surfing, diving..)	no. km-2	[5,6,8]	# of recreatinal activities		3			3	2			2	2			2	2			2	1			1	2			2	2			2		0.731707	0.731707	1.2	1.2	1.76471	1.76471	2.30769	2.30769	3
		Other: WoS					159			4	194			5	12			1	23			1	226			5	129			3	174			4		55.122	55.122	90.4	90.4	132.941	132.941	173.846	173.846	226
C2	Recreation and tourism (observational)	1. Number of viewpoints/ birdwatching points	no. km-1	Own expert
		2. Species abundance, richness and distribution	indiv m-2, spp m-2, km km-2	[1,4,5,8]	WoS articles		39			3	68			5	8			1	2			1	7			1	6			1	6			1		16.5854	16.5854	27.2	27.2	40	40	52.3077	52.3077	68
		3. Total income or market value of ecotourism	EUR year-1	[8,9]
		3. Presence of endangered, protected, iconic and/or rare species or habitats	no. km-2	[4,7,10]			declining, threatened, or probably extinct			5	common, but often neglected			3	no data			2	no data			2	dominant and common vegetation			5	declining; stable; and/or uncertain			4	rare			4
C3	Research and traditional knowledge	1. Presence of endangered, protected, iconic and/or rare species or habitats	no. km-2	[4,7,10]
		2. Number of patents and published articles	no. year-1	[5,7,9]	WoS articles		290			3	540			5	73			1	55			1	149			2	107			1	108			1		131.707	131.707	216	216	317.647	317.647	415.385	415.385	540
		3. Total income or value of research funds	EUR year-1	[6,8,9]
		Other: Number of local research institutes	no. km-2	Own expert
C4	Education and training	1. Number of educational activities (in-situ teaching or field trips)	no. km-2	[5]
		2. Presence of endangered, protected, iconic and/or rare species or habitats	no. km-2	[4,7,10]			declining, threatened, or probably extinct			5	common, but often neglected			3	no data			2	no data			2	dominant and common vegetation			5	declining; stable; and/or uncertain		https://eunis.eea.europa.eu/habitats/10020; Atlantic salt meadows in danger	4	rare			4
		3. Revenues or number of documentaries, books and other educational publications	EUR year-1, no. km-2	[5,9]	# of educational books (google books)		6830			2	14650			3	1670			1	1040			1	25400			5	17300			4	17300			4		6195.12	6195.12	10160	10160	14941.2	14941.2	19538.5	19538.5	25400
		Other: Educational capacity (beds in youth hostels, camp sites, educational stands…)		Own expert
C5	Culture and heritage	1. Social perception of identity/heritage		[8]							mixed perceptions (smelly, dirty)												Iconic habitat
		2. Presence of endangered, protected, iconic and/or rare species or habitats	no. km-2	[4,7,10]	Conservation level		declining, threatened, or probably extinct			5	common, but often neglected			3	no data			2	no data			2	dominant and common vegetation			5	declining; stable; and/or uncertain			4	rare			4
		3. Number of cultural events related to the area	no. year-1	[1,5]
C6	Landscape aesthetics	1. Number of pictures published on social media	no. year-1 km-2	[5]	# instagram		213142			1	1669836			5	356			1	4596			1	426266			2	112437			1	91489			1		407277	407277	667934	667934	982256	982256	1.28449e+06	1.28449e+06	1669836
		2. Hedonic pricing: cost of property next to aesthetic sites	EUR m-2	[8]
		2. Resident population/ Net migration	no. year-1	[6]
		Other: Landscape richness	no. of natural landscape types km-2	Own expert																			often monocultures
C7	Symbolic or religious meaning	1. Number of symbolic or religious sites (church, monuments..)	no. km-2	Own expert
		2. Number of religious events (ceremonies, wedding, funerals..)	no. year-1	[1,5]
		3. Presence of endangered, protected, iconic and/or rare species or habitats	no. km-2	[4,7,10]			declining, threatened, or probably extinct			5	common, but often neglected			3	no data			2	no data			2	dominant and common vegetation			5	declining; stable; and/or uncertain			4	rare			4
		Other: WoS					4			1	5			1	0			0	0			0	84			5	2			1	9			1		20.4878	20.4878	33.6	33.6	49.4118	49.4118	64.6154	64.6154	84
C8	Natural heritage and conservation	1. Total number or coverage of protected areas	no. km-2; %	[5,7,8]
		2. Willingness-to-pay to maintain/preserve/conserve	EUR day-1 (visit)	[7,8]
		3. Presence of endangered, protected, iconic and/or rare species or habitats	no. km-2	[4,7,10]			declining, threatened, or probably extinct			5	common, but often neglected			3	no data			2	no data			2	dominant and common vegetation			5	declining; stable; and/or uncertain			4	rare			4
		Other: WoS					71			5	50			4	6			1	5			1	85			5	43			3	73			5		20.7317	20.7317	34	34	50	50	65.3846	65.3846	85

## Sheet: P2_Potential uses
Potential uses
	Seagrass	Source		Macroalgae	Source		Charophytes		Pondweed			Reeds	Source		Salicornia			Aster
1	Cattle bedding	POSIMA, 2018, Schenke et al (MA thesis)	1	Fodder (incl. fish meal)	POSIMA, 2018, Schenke et al (MA thesis)		no lit		no lit		1	roof thatching (construction)	Karstens et al. 2019, Köbbing et al. 2013	1	forage	Cárdenas-Pérez et al. 2022	1	pharmaceuticals
2	Mulch/ Compost/ Fertilizer	POSIMA, 2018, Schenke et al (MA thesis)	2	Cattle bedding	POSIMA, 2018, Schenke et al (MA thesis)						2	insulation material (construction/walls)	Karstens et al. 2020, Köbbing et al. 2013	2	pharmaceuticals	Cárdenas-Pérez et al. 2023
3	Filling material (e.g. pillow)	POSIMA, 2018, Schenke et al (MA thesis)	3	Fertilizer	Harb & Chow 2022						3	floors, mats, pflaster base (construction)	Köbbing et al. 2013	3	cosmetics	Cárdenas-Pérez et al. 2024
4	Packing material	POSIMA, 2018, Schenke et al (MA thesis)	4	Bioplastics	Harb & Chow 2023						4	garden fences/ wind/ sight protection/ panels	Köbbing et al. 2013
5	Building/ Insulation material	POSIMA, 2018, Schenke et al (MA thesis)	5	Cosmetics	Harb & Chow 2024						5	paper & pulp	Köbbing et al. 2013
6	Building/ Coastal protection (e.g. dykes)	POSIMA, 2018, Schenke et al (MA thesis)	6	Pharmaceutics	Harb & Chow 2025						6	fodder & litter	Köbbing et al. 2013
			7	Paper & pulp	Harb & Chow 2026						7	fertilizer/ compost	Köbbing et al. 2013
											8	polymerisation/ bioplastic	Köbbing et al. 2013
											9	packing material	POSIMA, 2018, Schenke et al (MA thesis)
